# Supplementary material for: Nowcasting tourist nights spent using innovative human mobility data
Source: PLoS One. 2023 Oct 13;18(10):e0287063. doi: 10.1371/journal.pone.0287063 (PMC10575538; doi:10.1371/journal.pone.0287063)
Supplement: S1 Appendix — Following are the correlation matrices for the original mobility indicators and the composite one (G) in each country. V1, V2, …, V6 represent the Google mobility indicators. (ZIP) [file pone.0287063.s001.zip]

Archive with 2 entries (2 files):
- supplement.tex
- supplement.pdf
