# Supplementary material for: Nowcasting tourist nights spent using innovative human mobility data
Source: PLoS One. 2023 Oct 13;18(10):e0287063. doi: 10.1371/journal.pone.0287063 (PMC10575538; doi:10.1371/journal.pone.0287063)
Supplement: S1 Appendix — Following are the correlation matrices for the original mobility indicators and the composite one (G) in each country. V1, V2, …, V6 represent the Google mobility indicators. (ZIP) [file pone.0287063.s001.zip › supplement.tex]

\documentclass[10pt,letterpaper]{article}
\usepackage[top=0.85in,left=2.75in,footskip=0.75in]{geometry}

% amsmath and amssymb packages, useful for mathematical formulas and symbols
\usepackage{amsmath,amssymb}

% Use adjustwidth environment to exceed column width (see example table in text)
\usepackage{changepage}

% textcomp package and marvosym package for additional characters
\usepackage{textcomp,marvosym}

% cite package, to clean up citations in the main text. Do not remove.
\usepackage{cite}

% Use nameref to cite supporting information files (see Supporting Information section for more info)
\usepackage{nameref,hyperref}

% line numbers
\usepackage[right]{lineno}

% ligatures disabled
\usepackage[nopatch=eqnum]{microtype}
\DisableLigatures[f]{encoding = *, family = * }

% color can be used to apply background shading to table cells only
\usepackage[table]{xcolor}

% array package and thick rules for tables
\usepackage{array}

% create "+" rule type for thick vertical lines
\newcolumntype{+}{!{\vrule width 2pt}}

% create \thickcline for thick horizontal lines of variable length
\newlength\savedwidth
\newcommand\thickcline[1]{%
  \noalign{\global\savedwidth\arrayrulewidth\global\arrayrulewidth 2pt}%
  \cline{#1}%
  \noalign{\vskip\arrayrulewidth}%
  \noalign{\global\arrayrulewidth\savedwidth}%
}

% \thickhline command for thick horizontal lines that span the table
\newcommand\thickhline{\noalign{\global\savedwidth\arrayrulewidth\global\arrayrulewidth 2pt}%
\hline
\noalign{\global\arrayrulewidth\savedwidth}}


% Remove comment for double spacing
%\usepackage{setspace} 
%\doublespacing

% Text layout
\raggedright
\setlength{\parindent}{0.5cm}
\textwidth 5.25in 
\textheight 8.75in

% Bold the 'Figure #' in the caption and separate it from the title/caption with a period
% Captions will be left justified
\usepackage[aboveskip=1pt,labelfont=bf,labelsep=period,justification=raggedright,singlelinecheck=off]{caption}
\renewcommand{\figurename}{Fig}

% Use the PLoS provided BiBTeX style
\bibliographystyle{plos2015}

% Remove brackets from numbering in List of References
\makeatletter
\renewcommand{\@biblabel}[1]{\quad#1.}
\makeatother


% Header and Footer with logo
\usepackage{lastpage,fancyhdr,graphicx}
\usepackage{epstopdf}
%\pagestyle{myheadings}
\pagestyle{fancy}
\fancyhf{}
%\setlength{\headheight}{27.023pt}
%\lhead{\includegraphics[width=2.0in]{PLOS-submission.eps}}
\rfoot{\thepage/\pageref{LastPage}}
\renewcommand{\headrulewidth}{0pt}
\renewcommand{\footrule}{\hrule height 2pt \vspace{2mm}}
\fancyheadoffset[L]{2.25in}
\fancyfootoffset[L]{2.25in}
\lfoot{\today}

\usepackage[nolist]{acronym}
\usepackage{float}

%% Include all macros below

\newcommand{\lorem}{{\bf LOREM}}
\newcommand{\ipsum}{{\bf IPSUM}}

%% END MACROS SECTION
\graphicspath{ {img/} }
\usepackage{epstopdf}
\epstopdfDeclareGraphicsRule{.tiff}{png}{.png}{convert #1 \OutputFile}
\AppendGraphicsExtensions{.tiff}

\begin{document}

\section*{S1 Appendix}
\label{S1_Appendix}
{\bf Correlation of Google mobility indicators.} Following are the correlation matrices for the original mobility indicators and the composite one ($G$) in each country. $V1, V2, \dots, V6$ represent the Google mobility indicators.

\begin{table}[H]
\centering
\caption{
    {\bf Czech Republic.}}
\begin{tabular}{cccccccc}
  \hline
 & V1 & V2 & V3 & V4 & V5 & V6 & G \\ 
  \hline
V1 & 1.00 & 0.66 & 0.45 & 0.63 & 0.53 & 0.69 & 0.84 \\ 
  V2 & 0.66 & 1.00 & 0.27 & 0.45 & 0.48 & 0.48 & 0.68 \\ 
  V3 & 0.45 & 0.27 & 1.00 & 0.44 & 0.22 & 0.48 & 0.75 \\ 
  V4 & 0.63 & 0.45 & 0.44 & 1.00 & 0.52 & 0.62 & 0.80 \\ 
  V5 & 0.53 & 0.48 & 0.22 & 0.52 & 1.00 & 0.79 & 0.64 \\ 
  V6 & 0.69 & 0.48 & 0.48 & 0.62 & 0.79 & 1.00 & 0.80 \\ 
  G & 0.84 & 0.68 & 0.75 & 0.80 & 0.64 & 0.80 & 1.00 \\ 
   \hline
\end{tabular}
\end{table}


\begin{table}[H]
\centering
\caption{
    {\bf Spain.}}
\begin{tabular}{cccccccc}
  \hline
 & V1 & V2 & V3 & V4 & V5 & V6 & G \\ 
  \hline
V1 & 1.00 & 0.75 & 0.75 & 0.82 & 0.57 & 0.81 & 0.94 \\ 
  V2 & 0.75 & 1.00 & 0.53 & 0.67 & 0.64 & 0.68 & 0.82 \\ 
  V3 & 0.75 & 0.53 & 1.00 & 0.62 & 0.25 & 0.54 & 0.85 \\ 
  V4 & 0.82 & 0.67 & 0.62 & 1.00 & 0.60 & 0.77 & 0.87 \\ 
  V5 & 0.57 & 0.64 & 0.25 & 0.60 & 1.00 & 0.80 & 0.64 \\ 
  V6 & 0.81 & 0.68 & 0.54 & 0.77 & 0.80 & 1.00 & 0.83 \\ 
  G & 0.94 & 0.82 & 0.85 & 0.87 & 0.64 & 0.83 & 1.00 \\ 
   \hline
\end{tabular}
\end{table}

\begin{table}[H]
\centering
\caption{
    {\bf France.}}
\begin{tabular}{cccccccc}
  \hline
 & V1 & V2 & V3 & V4 & V5 & V6 & G \\ 
  \hline
V1 & 1.00 & 0.87 & 0.73 & 0.74 & 0.57 & 0.73 & 0.92 \\ 
  V2 & 0.87 & 1.00 & 0.62 & 0.65 & 0.55 & 0.62 & 0.83 \\ 
  V3 & 0.73 & 0.62 & 1.00 & 0.61 & 0.20 & 0.40 & 0.90 \\ 
  V4 & 0.74 & 0.65 & 0.61 & 1.00 & 0.53 & 0.66 & 0.83 \\ 
  V5 & 0.57 & 0.55 & 0.20 & 0.53 & 1.00 & 0.83 & 0.53 \\ 
  V6 & 0.73 & 0.62 & 0.40 & 0.66 & 0.83 & 1.00 & 0.68 \\ 
  G & 0.92 & 0.83 & 0.90 & 0.83 & 0.53 & 0.68 & 1.00 \\ 
   \hline
\end{tabular}
\end{table}

\begin{table}[H]
\centering
\caption{
    {\bf Croatia.}}
\begin{tabular}{cccccccc}
  \hline
 & V1 & V2 & V3 & V4 & V5 & V6 & G \\ 
  \hline
V1 & 1.00 & 0.85 & 0.79 & 0.83 & 0.67 & 0.73 & 0.92 \\ 
  V2 & 0.85 & 1.00 & 0.70 & 0.72 & 0.59 & 0.62 & 0.84 \\ 
  V3 & 0.79 & 0.70 & 1.00 & 0.79 & 0.36 & 0.47 & 0.94 \\ 
  V4 & 0.83 & 0.72 & 0.79 & 1.00 & 0.59 & 0.63 & 0.92 \\ 
  V5 & 0.67 & 0.59 & 0.36 & 0.59 & 1.00 & 0.84 & 0.60 \\ 
  V6 & 0.73 & 0.62 & 0.47 & 0.63 & 0.84 & 1.00 & 0.67 \\ 
  G & 0.92 & 0.84 & 0.94 & 0.92 & 0.60 & 0.67 & 1.00 \\ 
   \hline
\end{tabular}
\end{table}

\begin{table}[H]
\centering
\caption{
    {\bf Italy.}}
\begin{tabular}{cccccccc}
  \hline
 & V1 & V2 & V3 & V4 & V5 & V6 & G \\ 
  \hline
V1 & 1.00 & 0.84 & 0.76 & 0.80 & 0.62 & 0.82 & 0.93 \\ 
  V2 & 0.84 & 1.00 & 0.56 & 0.66 & 0.57 & 0.62 & 0.78 \\ 
  V3 & 0.76 & 0.56 & 1.00 & 0.73 & 0.32 & 0.57 & 0.92 \\ 
  V4 & 0.80 & 0.66 & 0.73 & 1.00 & 0.59 & 0.73 & 0.88 \\ 
  V5 & 0.62 & 0.57 & 0.32 & 0.59 & 1.00 & 0.80 & 0.59 \\ 
  V6 & 0.82 & 0.62 & 0.57 & 0.73 & 0.80 & 1.00 & 0.78 \\ 
  G & 0.93 & 0.78 & 0.92 & 0.88 & 0.59 & 0.78 & 1.00 \\ 
   \hline
\end{tabular}
\end{table}

\begin{table}[H]
\centering
\caption{
    {\bf Lithuania.}}
\begin{tabular}{cccccccc}
  \hline
 & V1 & V2 & V3 & V4 & V5 & V6 & G \\ 
  \hline
V1 & 1.00 & 0.44 & 0.48 & 0.56 & 0.58 & 0.67 & 0.76 \\ 
  V2 & 0.44 & 1.00 & 0.32 & 0.45 & 0.40 & 0.40 & 0.68 \\ 
  V3 & 0.48 & 0.32 & 1.00 & 0.52 & 0.16 & 0.42 & 0.80 \\ 
  V4 & 0.56 & 0.45 & 0.52 & 1.00 & 0.39 & 0.48 & 0.80 \\ 
  V5 & 0.58 & 0.40 & 0.16 & 0.39 & 1.00 & 0.81 & 0.56 \\ 
  V6 & 0.67 & 0.40 & 0.42 & 0.48 & 0.81 & 1.00 & 0.70 \\ 
  G & 0.76 & 0.68 & 0.80 & 0.80 & 0.56 & 0.70 & 1.00 \\ 
   \hline
\end{tabular}
\end{table}

\begin{table}[H]
\centering
\caption{
    {\bf Luxembourg.}}
\begin{tabular}{cccccccc}
  \hline
 & V1 & V2 & V3 & V4 & V5 & V6 & G \\ 
  \hline
V1 & 1.00 & 0.86 & 0.68 & 0.78 & 0.35 & 0.68 & 0.88 \\ 
  V2 & 0.86 & 1.00 & 0.54 & 0.63 & 0.37 & 0.60 & 0.77 \\ 
  V3 & 0.68 & 0.54 & 1.00 & 0.58 & 0.01 & 0.34 & 0.92 \\ 
  V4 & 0.78 & 0.63 & 0.58 & 1.00 & 0.60 & 0.80 & 0.80 \\ 
  V5 & 0.35 & 0.37 & 0.01 & 0.60 & 1.00 & 0.85 & 0.32 \\ 
  V6 & 0.68 & 0.60 & 0.34 & 0.80 & 0.85 & 1.00 & 0.63 \\ 
  G & 0.88 & 0.77 & 0.92 & 0.80 & 0.32 & 0.63 & 1.00 \\ 
   \hline
\end{tabular}
\end{table}

\begin{table}[H]
\centering
\caption{
    {\bf Hungary.}}
\begin{tabular}{cccccccc}
  \hline
 & V1 & V2 & V3 & V4 & V5 & V6 & G \\ 
  \hline
V1 & 1.00 & 0.80 & 0.64 & 0.88 & 0.56 & 0.68 & 0.93 \\ 
  V2 & 0.80 & 1.00 & 0.33 & 0.67 & 0.51 & 0.49 & 0.73 \\ 
  V3 & 0.64 & 0.33 & 1.00 & 0.64 & 0.25 & 0.45 & 0.82 \\ 
  V4 & 0.88 & 0.67 & 0.64 & 1.00 & 0.69 & 0.77 & 0.92 \\ 
  V5 & 0.56 & 0.51 & 0.25 & 0.69 & 1.00 & 0.83 & 0.65 \\ 
  V6 & 0.68 & 0.49 & 0.45 & 0.77 & 0.83 & 1.00 & 0.75 \\ 
  G & 0.93 & 0.73 & 0.82 & 0.92 & 0.65 & 0.75 & 1.00 \\ 
   \hline
\end{tabular}
\end{table}

\begin{table}[H]
\centering
\caption{
    {\bf Romania.}}
\begin{tabular}{cccccccc}
  \hline
 & V1 & V2 & V3 & V4 & V5 & V6 & G \\ 
  \hline
V1 & 1.00 & 0.83 & 0.54 & 0.53 & 0.42 & 0.73 & 0.85 \\ 
  V2 & 0.83 & 1.00 & 0.42 & 0.46 & 0.44 & 0.66 & 0.77 \\ 
  V3 & 0.54 & 0.42 & 1.00 & 0.31 & 0.21 & 0.48 & 0.79 \\ 
  V4 & 0.53 & 0.46 & 0.31 & 1.00 & 0.33 & 0.50 & 0.70 \\ 
  V5 & 0.42 & 0.44 & 0.21 & 0.33 & 1.00 & 0.67 & 0.54 \\ 
  V6 & 0.73 & 0.66 & 0.48 & 0.50 & 0.67 & 1.00 & 0.78 \\ 
  G & 0.85 & 0.77 & 0.79 & 0.70 & 0.54 & 0.78 & 1.00 \\ 
   \hline
\end{tabular}
\end{table}

\begin{table}[H]
\centering
\caption{
    {\bf Slovakia.}}
\begin{tabular}{cccccccc}
  \hline
 & V1 & V2 & V3 & V4 & V5 & V6 & G \\ 
  \hline
V1 & 1.00 & 0.76 & 0.52 & 0.82 & 0.62 & 0.77 & 0.92 \\ 
  V2 & 0.76 & 1.00 & 0.23 & 0.58 & 0.53 & 0.52 & 0.71 \\ 
  V3 & 0.52 & 0.23 & 1.00 & 0.44 & 0.17 & 0.45 & 0.75 \\ 
  V4 & 0.82 & 0.58 & 0.44 & 1.00 & 0.58 & 0.70 & 0.84 \\ 
  V5 & 0.62 & 0.53 & 0.17 & 0.58 & 1.00 & 0.82 & 0.64 \\ 
  V6 & 0.77 & 0.52 & 0.45 & 0.70 & 0.82 & 1.00 & 0.80 \\ 
  G & 0.92 & 0.71 & 0.75 & 0.84 & 0.64 & 0.80 & 1.00 \\ 
   \hline
\end{tabular}
\end{table}

\begin{table}[H]
\centering
\caption{
    {\bf Sweden.}}
\begin{tabular}{cccccccc}
  \hline
 & V1 & V2 & V3 & V4 & V5 & V6 & G \\ 
  \hline
V1 & 1.00 & 0.78 & 0.33 & 0.61 & 0.26 & 0.45 & 0.67 \\ 
  V2 & 0.78 & 1.00 & 0.27 & 0.47 & 0.18 & 0.27 & 0.57 \\ 
  V3 & 0.33 & 0.27 & 1.00 & 0.31 & -0.01 & 0.29 & 0.85 \\ 
  V4 & 0.61 & 0.47 & 0.31 & 1.00 & 0.52 & 0.70 & 0.67 \\ 
  V5 & 0.26 & 0.18 & -0.01 & 0.52 & 1.00 & 0.80 & 0.39 \\ 
  V6 & 0.45 & 0.27 & 0.29 & 0.70 & 0.80 & 1.00 & 0.64 \\ 
  G & 0.67 & 0.57 & 0.85 & 0.67 & 0.39 & 0.64 & 1.00 \\ 
   \hline
\end{tabular}
\end{table}

\end{document}
